# Supplementary material for: Selective Elimination of Genetic Variants of Human Embryonic Stem Cells from High Vulnerability to Ferroptosis
Source: Biomater Res. 2024 Oct 25;28:0093. doi: 10.34133/bmr.0093 (PMC12237090; doi:10.34133/bmr.0093)
Supplement: Supplementary 1 — Figs. S1 to S8 Tables S1 and S2 Movie S1 [file bmr.0093.f1.zip]

Archive with 5 entries (5 files):
- 240820 Supplement info_Ferroptosis hESCs.pdf
- BMR_LicenseToPublish-Merged in order.pdf
- Movie S1A.mp4
- Movie S1B.mp4
- Movie S1C.mp4
